# Supplementary material for: Genomic Relevance of FGFR2 on the Prognosis of HCV-Induced Hepatocellular Carcinoma Patients
Source: J Clin Med. 2022 May 30;11(11):3093. doi: 10.3390/jcm11113093 (PMC9181427; doi:10.3390/jcm11113093)
Supplement: Supplementary file 1 [file jcm-11-03093-s001.zip]

Archive with 1 entries (1 files):
- jcm-1709685-supplementary.pdf
